# Supplementary material for: Regulatory T cells confer a circadian signature on inflammatory arthritis
Source: Nat Commun. 2020 Apr 3;11:1658. doi: 10.1038/s41467-020-15525-0 (PMC7125185; doi:10.1038/s41467-020-15525-0)
Supplement: Supplementary file 4 — Source Data [file 41467_2020_15525_MOESM4_ESM.xlsx]

## Sheet: Figure 1b
MHC II low macrophages
	Control											CIA
ZT6	0.989449	1.02011	0.944854	0.981087	1.05495	0.993629	1.01593					1.18455	1.17062	1.4354	1.44655	1.25423	1.67231	1.30997
ZT18	0.857058	0.792952	0.783197	0.608999	1.07446	0.811069	0.942066					0.785984	0.925343	0.886323	1.22078	1.48278	1.48557	1.21242	1.57754	1.05634	1.69182	1.53574
MHC II high macrophages
	Control											CIA
ZT6	1.06037	0.899944	1.01733	1.10732	0.896031	1.03298	0.986026					3.95975	4.11627	3.37283	3.52935	4.21017	2.92677	4.10061
ZT18	1.18167	1.25992	1.06819	1.54164	0.806037	1.50252	1.15819					5.2275	4.67188	4.96143	4.46842	3.59195	3.63108	4.42146	3.28675	4.78927	3.12241	3.42761

## Sheet: Figure 1c
MHC II LO macrophages
		ZT6										ZT18
Per2	Control	0.630553	2.06233	0.887988	0.865992							5.90858	6.31226	10.2136	12.3835	5.34399
	CIA	0.315694	0.426013	0.335297	0.479148	0.806336	0.752592					0.796682	0.949477	1.53681	1.25788	1.87834
Cry1	Control	0.68857	0.954747	1.2319	1.23478							7.20439	7.30481	12.9112	5.72739
	CIA	1.25508	1.24899	1.15619	2.02778	2.42863	2.63148					2.37789	3.02794	3.94025	4.24231	4.53806
Bmal1	Control	0.503077	0.647165	1.7341	1.77123							0.420831	0.72033	0.409964	0.628451	0.574144
	CIA	0.0884037	0.202555	0.0832151	0.0581368	0.0811403	0.0839804					0.134903	0.146449	0.160835	0.218428	0.347383
Rev-erb alpha	Control	0.609402	1.36416	0.957999	1.25564							0.10072	0.0468177	0.10118	0.184555	0.078563
	CIA	0.0846477	0.112774	0.0608493	0.0444652	0.0457282	0.0791928					0.00997829	0.0232869	0.0272428	0.0351757	0.0235566
MHC II HI macrophages
		ZT6										ZT18
Per2	Control	0.701009	1.03966	1.27256	1.07822							2.41468	2.98039	4.42594	6.07497	2.86918
	CIA	0.158077	0.159381	0.404003	0.537031	0.302675	0.727235					0.521428	0.580568	0.55683	1.29889	0.687054
Cry1	Control	1.12806	1.22069	0.703792	1.03186							2.07789	2.99955	3.71404	5.56228	2.90487
	CIA	0.93917	1.02856	1.07576	1.01395	0.913691						1.77471	1.31616	1.69049	2.00705	2.21923
Bmal1	Control	0.738685	0.670771	1.60135	1.26032							0.210787	0.40723	0.302471	0.27041	0.45035
	CIA	0.0991137	0.129939	0.176785	0.0487495	0.129314	0.147856					0.186255	0.278707	0.154883	0.322407	0.377729
Rev-erb alpha	Control	0.624805	1.05107	1.26605	1.20274							0.0938863	0.0962171	0.0119789	0.0802125	0.167309
	CIA	0.093602	0.103756	0.138314	0.19693	0.0891474						0.0263793	0.0380423	0.0406686	0.0497444	0.015512

## Sheet: Figure 1e
Neutrophils
	Control											CIA
ZT6	1.63603	0.754703	0.628075	1.01302	0.805355	0.673661						7.12156	6.04776	6.74674	6.0275	7.36469	5.45007	6.15919	6.26049	6.58466
ZT18	1.5246	0.526773	1.56512	2.1932	1.48915	0.521708	0.617945	0.300868				5.84515	5.92619	4.78148	6.64544	7.80029	6.60492	7.25326	4.85239	6.95948	4.90304	8.02315

## Sheet: Figure 1f
Per2	ZT6										ZT18
Control	1.48208	0.87164	0.981301								1.07273	1.01266	2.36435	3.97611	3.10419
CIA	0.56245	0.751983	0.420802	0.809485	0.860243	1.00154	0.859619	1.71352	1.60764		0.284377	0.565948	0.959686	1.80058	1.32263	1.39483	2.19577
Cry1	ZT6										ZT18
Control	1.09149	1.21391	0.869243								1.571	1.00167	2.34462	3.8343	2.03324
CIA	0.555445	1.04014	0.59031	1.06333	0.726098	1.0844	0.744039	1.01628	1.19991		0.685039	0.743392	1.74913	1.02466	1.86878	1.17739	2.66277
Bmal1	ZT6										ZT18
Control	0.600758	1.7573	0.958443								0.269632	0.298788	0.343157	0.706212	2.46767
CIA	0.023575	0.017523	0.00784	0.111962	0.098515	0.094782	0.024195	0.04344	0.162265		0.014017	0.023433	0.212854	0.108923	0.918139	0.193275	1.45557
Rev-erb alpha	ZT6										ZT18
Control	1.31341	0.944942	0.808142								0.0309	0.012073	0.058628	0.22605	0.063131
CIA	0.001192	0.002635	0.000557	0.025979	0.026669	0.037274	0.006829	0.017793	0.088887		0.001804	0.001298	0.005571	0.005409	0.019846	0.005842	0.022034

## Sheet: Figure 2a
CD3eT cells
	Control									CIA
ZT6	0.416266	0.633581	0.495846	1.38959	1.19983	1.20595	1.65894			3.17097	1.40184	2.20988	1.53651	2.26498
ZT18	1.30083	1.2641	1.25798	1.56406	2.10582	2.08439	1.73852			7.16222	5.41758	8.01924	9.73328	7.34587	4.07084	4.84215	7.52951

## Sheet: Figure 2b
Th1 Cells	Control													CIA
ZT6	0.870246	0.790283	0.920484	1.41899	0.537648	0.449388	2.01296							2.81523	2.84836	1.40566	1.16307	8.1304	2.51734	10.1997	0.975034	0.334066	0.97333	3.78757	2.86948	0.208324
ZT18	0.15519	0.874913	0.285328	0.423963	0.536974									0.645005	5.55943	0.542138	2.99542	2.52218	2.63674	2.76673	3.10947	0.679441	2.03478	1.9493	0.328487
Th17 cells
	Control													CIA
ZT6	0.216714	1.92572	0.294787	1.56278	0.778079	0.573691	1.35048	1.29775						3.55321	6.2793	2.24147	2.1197	4.59231	6.74997	2.42431	0.907183	0.941726	1.17822	3.93679	3.16484	0.560405
ZT18	1.53755	0.551977	0.565574	2.29251	0.361284	0.384943	0.966528	0.889694						1.44009	6.09037	1.27034	5.58365	3.49834	3.97969	3.88843	5.28379	2.45651	1.6837	1.90148	1.99117

## Sheet: Figure 2c
Tregs	Control															CIA
ZT6	0.360337	0.2697	1.64914	1.72083	0.993783	0.512605	1.10285	1.39076								1.31024	1.00642	1.60217	1.91324	2.65366	2.94669	2.50949	3.15577	3.39628	4.51811	4.75306	4.11324	0.867534
ZT18	0.866777	0.61464	0.944819	1.13474	0.744959	0.737939	1.01821	1.05297								5.88736	7.23599	6.31301	13.1015	9.3418	11.3372	6.46081	5.98016	5.65708	7.47025	7.54301	10.8161

## Sheet: Figure 2d
Ki67
		Control											CIA
	ZT6	18	5.8	12	10.8								21.4	20	34.8	18.6	44.3	17.2	22.6
	ZT18	32.7	24.6	53.8	37.3								46.8	54.8	47.8	38.5	41.4	22.3	22.9	36.8	24.1	64	42.6	20.1	46.1
EdU	ZT6	0.91	1.17	1	0.18	0.53							22.4	14.5	38.8	22.6	12.5	5.65	7.69	47.4
	ZT18	1.95	1.64	2.92	2.38	0	11.9	15.3	0.37	0.11			9.88	27	1.42	1.04	5.27	0.89	30	16.8

## Sheet: Figure 2e
NRP1		Control							CIA
	ZT6	1240	1195	1069	1016				1066	975	1286	1062	1070	1047
	ZT18	981	1028	1034	1111				1364	1102	1238	1369	1323	1119	1519	1527	1078	1089	1749	1387
		Control							CIA
GITR	ZT6	15845	18730	17657	23323				34889	29684	19061	25718	16519	18656
	ZT18	18174	18155	13853	11404				16855	22624	25014	26866	22331	31449	15207	20722	30776	29677	19607	31278

## Sheet: Figure 2f
Treg IL10%	ZT6	ZT18		Treg IL10 number	ZT6	ZT18
	67.6	24.4			2417.11	2159.83
	64.6	88.7			2096.29	983.358
	64.2	55.7			383.132	459.419
	86.5	70.1			455.374	4122.35
	81.5	66.8			295.745	6010.15
	59.3	79.6			871.919	5933.67
	87.5	81.3			283.103	11685.3
	66.7	62.6			485.85	3949.65
		84.5				8812.05
		84				558.157
		60				6285.49
		54.2				15982.3
		84.9				6345.89
		78.3				3681.35
		63.5				2196.33
		57.2				3129.63
		76.6				9615.32

[truncated: 26 more sheets: Figure 2g, Figure 2h, Figure 3a, Figure 3b, Figure 3c, Figure 4a, Figure 4b, Figure 4c, Figure 4d, Figure 4e, Figure 5b, Figure 5c, Figure 5d, Figure 5e, Figure 5f, Figure 5g, Supp Fig 2, Supp Fig 4b., Supp Fig 5b, Supp Fig 5d …]
